# Supplementary material for: Hierarchy-Dependent Behaviour of Dogs in the Strange Situation Test: High-Ranking Dogs Show Less Stress and Behave Less Friendly with a Stranger in the Presence of Their Owner
Source: Animals (Basel). 2025 Jun 28;15(13):1916. doi: 10.3390/ani15131916 (PMC12248520; doi:10.3390/ani15131916)
Supplement: Supplementary file 1 [file animals-15-01916-s001.zip]

Archive with 1 entries (1 files):
- animals-3654066-supplementary.xlsx
