# Supplementary material for: Hierarchy-Dependent Behaviour of Dogs in the Strange Situation Test: High-Ranking Dogs Show Less Stress and Behave Less Friendly with a Stranger in the Presence of Their Owner
Source: Animals (Basel). 2025 Jun 28;15(13):1916. doi: 10.3390/ani15131916 (PMC12248520; doi:10.3390/ani15131916)
Supplement: Supplementary file 1 [file animals-15-01916-s001.zip › animals-3654066-supplementary.xlsx]

## Sheet: Foglio1
ATTACHMENT
Owner (O) PRESENT	cat is close to O (closest bodypart is in reaching distance) - in most of the time when cat does not explore or play
	during the 1st block-carrying cat watches or follows O for more than half of the time
	when O 1st leaves, cat follows O to door (at least within 1m from door)
	during the 2nd block-carrying cat watches or follows O for more than half of the time
	when O leaves the 2nd time, cat follows O to door (at least within 1m from door)
	when O enters the 1st time, it approaches O at once (in reaching distance) and the tail is vertical
	when O enters the 2nd time, it approaches O at once (in reaching distance) and the tail is vertical
Owner ABSENT	vocalises (except purring)
	stands by or orients at O's door (for at least 5 s - score 0.5; almost all the time - score 1) during 1st separation
	is mostly (for more than half of the time) at the chair of O if it is not at the door
	does not play with S although it played with her more than 10 s in Episode 2 (in O's presence)
	stands by or orients at O's door (for at least 5 s) during 2nd separation
	when stranger enters, cat first tries to sneak out through the door instead of greeting S
	stands by or orients at O's door (for at least 5 s) during 3rd separation
STRESS
Owner PRESENT	stands at any door (for at least 5 s - score 1, almost all the time during sit/play - score 2)
	contact seeking with O before the first separation from O
	vocalises (except purring)
	does not play and does not explore for more than a few seconds (except for a pretty relaxed position)
	stays (hides) under/behind O's chair or at the box for more than half of the time of the sit phases
	as soon as O stands up cat approaches door (going ahead of O) (4*0.5)
	stands at any door for at least 5 s
	stands at any door for at least 5 s
Owner ABSENT	at separation cat tries to jump (up to window, wall..), or vocalises, or scretches door
	plays or lies down comfortably (head down) for more than 10s
	follows S to the door when she leaves
	at separation cat tries to jump (up to window, wall..), or vocalises, or scretches door (2*0.5)
	plays or lie down comfortably (head down) for more than 10s when alone (in sum)
STRANGER
Owner PRESENT	approaches stranger when she 1st enters (at once, within reaching distance)
	gets in physical contact and the tail is vertical when the stranger 1st enters
	plays with S at least for 10 s or is willing to be petted (offers its body-> approaches S)
	during the block-carrying part cat watches or follows S for more than half of the time
any time	rubs to the chair or to the legs of the S
	seeks physical contact (jumps on,, smells)
	avoids S during play (stands off, avoids her touch, bites, looks away?)
Owner ABSENT	during the block-carrying part cat watches or follows S for more than half of the time
	plays with her also during separation (a little - 1, a lot - 2) or is willing to be petted (offers its body-> approaches S)
	stays close (closest bodypart is within reaching distance) to S in sit phases (at least for 5s - 1, almost all the time - 2)
	approaches (0.5) and gets in physical contact and tail is vertical (1) when S enters 2nd time

## Sheet: Original scoring system_R items
2021 version	context	episode	AFTER FINISHING SCORES, FOLLOW THE INSTRUCTIONS ON "FINAL SCORES" SHEET (A1 cell comment)	score	Arwen	Babka	Berci	Bruno	Dario	Dilaila	Manci	Menta	Nino	Panka	Pixi	Tesla	Torda	Uzi	Winston	Gesztenye	Pityke	Rumini	Menta	Millie	Saci	Borni	Maxy	Bogyo	Aszú	Babóca	Belly	Bobita	Boni	Csubi	Elise	Ella	Emma	Figaro	Fofo	Grafit	Lego	Macko	Bé	Bogi	Hóborc	Chuck	Cooper	Csövi	Dobos
ATTACHMENT				SST date	2022-09-30	2022-10-06	2022-10-01	2022-10-01	2022-10-01	2022-09-30	2022-10-09	2022-09-30	2022-10-13	2022-10-11	2022-10-09	2022-09-30	2022-09-30	2022-10-06	2022-10-02	2022-10-15	2022-10-15	2022-10-15	2022-10-16	2022-10-16	2022-10-09	2022-10-19	2022-10-19	2022-10-13	2023-02-04	2023-01-23	2022-11-28	2022-11-15	2022-11-23	2023-02-04	2023-01-23	2023-02-05	2023-02-05	2023-01-17	2023-01-24	2023-02-05	2023-01-24	2023-01-21	2023-02-13	2023-02-11	2023-03-06	2023-02-12	2023-02-12	2023-03-31	2023-02-12
Owner (O) PRESENT	Proximity	1, 2, 4, 6	C/D is close to O (closest bodypart is within 1m) - in most of the time when C/D does not explore or play	1	0	1	0	1	1	0	1	1	0	0	1	1	1	0	1	0	0	0	0	1	1	0	1	0	1	0	0	1	0	0	0	1	1	0	1	1	1	1	1	0	0	0	0	1	0
	BlockO-1	1	during the 1st block-carrying C/D watches OR follows O for more than half of the time	1	1	1	1	1	1	1	1	1	0	1	1	1	1	1	1	0	1	1	1	1	1	1	1	1	1	1	1	1	1	1	1	1	1	0	1	1	1	0	1	1	0	1	1	1	1
	LeaveO-1	2e	when O 1st leaves, C/D follows O to the door (at least within 1m from door)	1	0	1	1	1	0	1	1	1	0	1	1	0	1	0	1	1	0	1	1	1	1	1	1	0	1	1	1	1	1	1	1	1	1	1	1	1	0	1	1	1	0	1	1	1	0
	EnterO-1	4s	when O 1st enters, C/D approaches O at once (in reaching distance) AND C's tail is vertical/D wags tail	1	0	1	1	1	1	1	1	1	0	1	1	1	1	0	1	1	0	1	1	1	1	0	1	1	1	1	1	1	1	1	0	1	0	0	1	1	1	1	1	1	0	1	1	1	0
	BlockO-2	4	during the 2nd block-carrying C/D watches OR follows O for more than half of the time	1	1	1	1	1	1	1	1	1	1	1	1	0	1	1	1	1	0	1	0	1	1	1	1	1	1	1	1	1	1	1	1	1	1	1	1	1	1	0	1	1	0	1	1	1	1
	LeaveO-2	4e	when O leaves the 2nd time, C/D follows O to the door (at least within 1m from door)	0.5	0	0.5	0.5	0.5	0.5	0.5	0.5	0.5	0.5	0.5	0.5	0	0	0	0.5	0.5	0	0.5	0.5	0.5	0.5	0.5	0.5	0	0.5	0.5	0.5	0.5	0.5	0.5	0	0.5	0.5	0.5	0.5	0	0.5	0.5	0.5	0.5	0.5	0.5	0.5	0.5	0
	EnterO-2	6	when O enters the 2nd time, C/D approaches O at once (in reaching distance) AND C's tail is vertical/D wags tail/jumps/spins	0.5	0	0.5	0.5	0	0.5	0.5	0.5	0.5	0	0.5	0.5	0	0.5	0	0.5	0.5	0	0	0.5	0.5	0.5	0	0.5	0.5	0.5	0.5	0.5	0.5	0.5	0.5	0	0.5	0	0	0.5	0.5	0.5	0.5	0.5	0.5	0	0.5	0.5	0.5	0.5
Owner ABSENT	DoorS-1	3	C/D stands by OR orients at O's door (for at least 5 s - score 0.5; almost all the time - score 1) during 1st separation	1	0	1	1	0.5	0.5	1	0.5	0.5	0.5	0.5	0.5	1	0.5	0.5	0	0.5	0	0	0.5	1	0.5	0.5	0.5	0.5	1	1	1	0.5	1	1	0	1	1	1	1	1	0.5	0	0.5	0.5	0	0	0.5	0.5	0
	NoPlayS	3	C/D does not play with S although it played with her more than 10 s in Episode 2 (in O's presence)	1	0	0	0	0	0	0	0	0	0	0	0	0	0	0	0	0	1	1	1	1	0	0	0	0	0	0	1	1	0	1	0	0	0	1	0	0	0	0	1	0	0	0	0	0	0
	VocalS	3, 5	C/D vocalises (any occurrence, except C purring/D asking for ball from S)	0.5	0	0.5	0.5	0.5	0.5	0.5	0.5	0.5	0	0	0	0	0.5	0.5	0	0.5	0	0	0.5	0.5	0.5	0.5	0.5	0	0.5	0	0.5	0	0.5	0.5	1	0.5	0.5	0.5	0.5	0.5	0	0	0.5	0	0	0	0	0	0.5
	Chair	3, 5	C/D is for more than half of the time at the chair of O if it is not at the door	0.5	0	0.5	0	0.5	0	0	0.5	0	0	0	0	0	0.5	0	0	0	0	0	0.5	0	0.5	0	0.5	0.5	0	0	0	0	0.5	0	0	0	0.5	0	0	0	0	0	0.5	0	0	0	0	0	0
	DoorS-2	5	C/D stands by OR orients at O's door (for at least 5 s) during 2nd separation	1	1	1	1	1	1	1	1	1	1	1	1	0	0	0	1	1	1	0	1	1	1	1	1	1	1	1	1	1	1	1	0	1	1	1	1	1	1	1	1	1	0	1	1	1	0
	EscapeS	5	when S enters, C/D first tries to sneak out through the door instead of greeting S	0.5	0	0	0	0	0.5	0	0.5	0	0	0	0	0	0	0	0	0	0	0	0	0	0	0	0	0	0	0	0	0	0	0	0	0	0	0	0	0	0	0	0	0	0	0	0	0	0
	Door-3	6	C/D stands by OR orients at O's door (for at least 5 s) during 3rd separation	0.5	0	0.5	0	0.5	0.5	0	0.5	0	0.5	0	0.5	0	0.5	0	0	0.5	0.5	0	0	0.5	0	0.5	0	0.5	0.5	0.5	0.5	0.5	0.5	0.5	1	0.5	0	0.5	0	0.5	0.5	0.5	0	0.5	0.5	0	0.5	0	0
			sum	11	3	9.5	7.5	8.5	8	7.5	9.5	8	3.5	6.5	8	4	7.5	3	7	6.5	3.5	5.5	7.5	10	8.5	6	8.5	6	9	7.5	9	9	8.5	9	5	9	7.5	6.5	8.5	8.5	7	5.5	9.5	7	1	6	7	7.5	3
STRESS
Owner PRESENT	DoorO-1	1	C/D stands at any door (for at least 5 s - score 1, almost all the time during sit/play - score 2)	2	0	0	0	0	1	0	0	0	0	0	0	0	0	1	0	1	1	0	0	0	0	1	0	0	0	0	0	0	0	0	0	0	0	0	0	0	0	0	0	0	0	0	0	0	0
	ContactO	1, 2	C/D seeks contact with O before the first separation from O	1	1	1	1	1	0	0	1	1	0	0	1	0	0	0	1	1	0	0	0	1	0	0	1	1	1	0	1	0	1	1	0	1	1	0	1	1	1	0	1	1	0	0	1	1	1
	VocalO	1, 2, 4, 6	C/D vocalises (except C purring/D asking for the ball or greeting the O)	1	0	1	1	0	0	1	1	1	0	0	0	0	1	1	0	1	0	1	0	1	0	0	0	1	1	0	0	1	0	0	0	0	0	1	0	0	0	0	1	1	1	0	1	0	0
	Passive	1, 2, 4	C/D does not play and does not explore for more than a few seconds (except in a pretty relaxed position)	1	0	0	0	0	0	0	1	0	0	0	0	0	0	0	0	1	0	0	0	0	0	1	0	0	0	0	0	0	0	0	0	0	1	0	0	0	0	0	1	0	0	0	0	0	1
	Hide	1, 2, 4, 6	C/D stays (hides) under/behind O's chair for more than half of the time of the sit phases	1	0	0	0	1	0	0	0	0	0	0	0	0	0	0	0	0	0	0	0	0	0	0	0	0	0	0	0	0	0	0	0	0	0	0	0	0	0	0	0	0	0	0	0	0	0
	Lead	1, 2e, 4, 4e	as soon as O stands up, C/D approaches the door (going ahead of O) (4*0.5)	2	0	0	0	0	0	0	0	0	0	0	0	0	0	0	0	0	0	0	0	0	0	0	0	0	0	0	0	0	0	0	0	0	0	0.5	0	0	0	0	0	0	0	0	0	0	0
	DoorO-2	4	C/D stands at any door for at least 5 s	1	0	0	0	0	0	0	0	0	1	0	0	0	0	0	0	1	0	0	0	1	0	0	0	0	0	0	0	0	1	0	0	0	0	1	0	0	0	0	0	0	0	0	0	0	0
	DoorO-3	6	C/D stands at any door for at least 5 s	1	0	1	1	1	0	0	0	0	1	0	0	0	0	0	0	0	0	0		0	0	0	0	0	1	1	0	0	0	1	1	1	0	1	0	1	0	1	0	0	0	0	0	0	0
Owner ABSENT	SeparationS	3	at separation, C/D vocalises OR scretches the door, or C tries to jump (upwards the window, wall...), or D runs around up and down for at least 10s	1	0	0	1	1	1	1	1	1	0	0	0	0	0	1	0	1	0	0	1	1	1	1	0	0	1	0	0	0	1	1	1	1	1	1	0	1	0	0	1	0	0	0	0	0	0
	Calm1	3	C/D plays or lies down comfortably (head down) for more than 10s	1	1	0	1	0	1	1	0	0	1	0	0	0	0	0	0	0	1	0	0	0	0	0	0	0	0	0	0	0	0	0	0	0	0	0	0	0	1	1	0	0	1	1	0	0	0
	FollowS	4	C/D follows S to the door when she leaves	1	0	0	0	0	0	0	0	0	0	0	0	0	0	1	0	1	0	1	0	0	1	1	0	0	0	1	0	0	0	0	0	0	0	1	1	1	0	0	0	0	0	0	0	0	0
	Separation	5, 6	at separation, C/D vocalises OR scretches the door, or C tries to jump (upwards the window, wall...), or D runs around up and down for at least 10s (2*0.5)	1	0	0.5	1	1	1	1	0.5	1	0	0	0.5	0	1	1	0.5	1	0.5	0.5	1	1	1	1	1	0	1	1	0.5	0	1	1	1	1	1	1	1	1	0	0	1	0	0.5	0	0	1	0.5
	Calm2	5, 6	C/D plays or lies down comfortably (head down) for more than 10s when alone (in sum)	1	1	0	0	0	1	1	0	0	1	0	0	0	0	0	0	0	0	0	0	0	0	0	0	0	0	0	0	0	0	0	0	0	0	0	0	0	0	1	0	0	1	1	0	0	0
			sum	11	-1	3.5	4	5	1	1	4.5	4	0	0	1.5	0	2	5	1.5	8	0.5	2.5	2	5	3	5	2	2	5	3	1.5	1	4	4	3	4	4	6.5	3	5	0	-1	5	2	-0.5	-2	2	2	2.5
STRANGER
Owner PRESENT	EnterS	1e	C/D approaches S when she 1st enters (at once, within reaching distance)	1	1	0	1	0	0	0	1	0	0	1	1	0	0	1	1	1	1	1	1	0	1	0	1	1	1	1	1	0	1	1	0	0	0	1	0	1	1	1	0	1	0	1	1	1	0
	GreetS	1e	when S 1st enters, C/D gets in physical contact with her AND C's tail is vertical/D wags tail	1	1	1	1	0	0	1	1	1	0	1	1	1	0	0	1	1	1	0	0	0	1	0	1	1	1	1	1	0	1	1	0	1	0	1	0	1	1	0	0	1	0	1	1	1	1
	BlockS-1	2	during the block-carrying part, C/D watches or follows S for more than half of the time	1	1	0	1	1	1	1	1	0	1	1	1	1	1	1	1	0	1	1	1	0	0	0	1	1	1	1	1	1	1	0	1	0	1	0	0	0	1	0	1	0	0	0	0	0	1
	PlayS	2	C/D plays with S at least for 10 s	1	1	1	0	0	0	0	0	1	1	0	0	0	0	1	1	0	1	1	1	1	1	0	0	0	0	1	1	1	0	1	1	0	0	1	1	1	0	0	1	1	1	1	1	1	0
Anytime	RubS/ToyS	2, 3, 5	C rubs against the chair OR S's legs/D offers a toy to S (not during play)	1	1	1	0	0	0	0	0	1	1	0	0	0	0	1	0	0	0	1	0	0	0	0	0	0	0	0	0	0	0	0	0	0	0	0	1	0	0	0	0	0	0	1	0	0	0
	ContactS	2, 3, 5	C/D seeks physical contact with S (jumps on, snuggles up to, nudges) during the episodes	1	1	1	1	1	0	1	0		0	1	1	0	0	1	1	1	1	0	0	1	1	0	1	1	1	0	0	0	0	1	0	1	0	0	1	0	1	0	1	1	0	1	1	1	1
	AvoidS	2, 3	C/D avoids S during play (stands off, avoids her touch)	1	0	0	0	1	0	0	1	0	0	0	0	0	1	0	0	1	1	0	0	0	0	1	0	1	0	0	0	0	0	1	0	0	1	0	0	0	0	0	0	0	0	0	0	0	0
Owner ABSENT	PoximityS	3, 5	C/D stays close (closest bodypart is within 1m) to S in sit phases (at least for 5s - 1, almost all the time - 2)	2	1	0	1	2	0	1	0	1	0	1	0	0	1	2	2	1	0	1	0	0	1	0	0	0	1	1	1	2	0	1	0	1	0	0	1	1	2	2	2	1	0	0	2	2	2
	BlockS-2	3	during the block-carrying part, C/D watches or follows S for more than half of the time	1	1	0	0	0	0	0	0	0	1	0	0	0	1	0	1	0	0	0	0	0	1	0	0	1	0	0	0	0	0	0	0	0	0	0	0	0	0	0	0	1	0	1	0	0	0
	PlayS-2	3	C/D plays with S also during separation (a little - 1, a lot - 2)	2	2	2	2	0	0	0	0	1	2	0	0	0	0	2	1	0	0	0	0	0	2	0	0	0	0	2	0	0	0	0	1	0	0	0	2	2	1	0	0	2	2	2	1	2	0
	GreetS-2	5	when S enters 2nd time, C/D approaches her (0.5) AND gets in physical contact with her while C's tail is vertical/D wags the tail (1)	1	1	1	1	1	0	0	0	1	0	1	0	0	0	1	1	1	0	0	0	1	1	0	1	1	0	1	1	0.5	0	1	0.5	1	0	0.5	0	0.5	0.5	1	1	1	0	1	1	1	1
			sum	11	11	7	8	4	1	4	2	6	6	6	4	2	2	10	10	4	4	5	3	3	9	-1	5	5	5	8	6	4.5	3	5	3.5	4	0	3.5	6	6.5	7.5	4	6	9	3	9	8	9	6
[truncated: 24 more columns]
